# Supplementary material for: Peripapillary vessels density is closely related to cerebral white matter hyperintensities: An OCTA study
Source: PLoS One. 2024 Oct 31;19(10):e0312534. doi: 10.1371/journal.pone.0312534 (PMC11527194; doi:10.1371/journal.pone.0312534)
Supplement: S1 Dataset — (XLSX) [file pone.0312534.s003.xlsx]

## Sheet: Sheet1
ID	hypertension	diabetes	hyperlipidemia	Heart Disease	Present smokers	Present drinkers	BMI	MoCA	(OD)Eyesight	(OS)Eyesight	(OD)IOP	(OS)IOP	(OD)Ocular axis	(OS)Ocular axis	(OD)Vessel density-Peripapillary-Whole	(OD)Vessel density-Peripapillary-Inner ring	(OD)Vessel density-Peripapillary-Inner ring-Temporal	(OD)Vessel density-Peripapillary-Inner ring-Superior	(OD)Vessel density-Peripapillary-Inner ring-Nasal	(OD)Vessel density-Peripapillary-Inner ring-Inferior	(OD)Vessel density-Peripapillary-Outer ring	(OD)Vessel density-Peripapillary-Outer ring-Temporal	(OD)Vessel density-Peripapillary-Outer ring-Superior	(OD)Vessel density-Peripapillary-Outer ring-Nasal	(OD)Vessel density-Peripapillary-Outer ring-Inferior	(OD)Vessel density-Macula-Whole	(OD)Vessel density-Macula-Inner ring	(OD)Vessel density-Macula-Inner ring-Temporal	(OD)Vessel density-Macula-Inner ring-Superior	(OD)Vessel density-Macula-Inner ring-Nasal	(OD)Vessel density-Macula-Inner ring-Inferior	(OD)Vessel density-Macula-Outer ring	(OD)Vessel density-Macula-Outer ring-Temporal	(OD)Vessel density-Macula-Outer ring-Superior	(OD)Vessel density-Macula-Outer ring-Nasal	(OD)Vessel density-Macula-Outer ring-Inferior	(OD)Perfusion density-Peripapillary-Whole	(OD)Perfusion density-Peripapillary-Inner ring	(OD)Perfusion density-Peripapillary-Inner ring-Temporal	(OD)Perfusion density-Peripapillary-Inner ring-Superior	(OD)Perfusion density-Peripapillary-Inner ring-Nasal	(OD)Perfusion density-Peripapillary-Inner ring-Inferior	(OD)Perfusion density-Peripapillary-Outer ring	(OD)Perfusion density-Peripapillary-Outer ring-Temporal	(OD)Perfusion density-Peripapillary-Outer ring-Superior	(OD)Perfusion density-Peripapillary-Outer ring-Nasal	(OD)Perfusion density-Peripapillary-Outer ring-Inferior	(OD)Perfusion density-Macula-Whole	(OD)Perfusion density-Macula-Inner ring
1	0	0	1	0	1	0	24.77	24	0.15	0.6	13.4	13.2	25.63	23.77	5.8	7.7	5.9	11.4	7	6.5	5.5	8	6.6	1.8	5.6	6.2	5.8	2.7	5.7	9.4	5.6	6.3	2.3	6.1	9.4	13.6	0.131	0.179	0.119	0.275	0.169	0.155	0.121	0.17	0.154	0.042	0.118	0.139	0.127
2	0	0	1	0	0	0			1	1	19.3	15.2	23.11	23.36												10.1	9.45	14.2	9.4	4.2	10	10.55	14.7	10.6	5.6	11.3												0.239	0.214
3	1	1	1	1	0	0	27.83	29	0.4	0.6	16.2	16.2	23.68	23.86												16.9	15.93	16.2	16.5	15	16	17.83	16.1	18.7	18.5	18												0.401	0.367
4	0	0	0	0	0	0	19.81	25	0.8	0.8	13.8	13.9	24.21	24.29	15.4	18.17	16	18.4	18.9	19.4	15.08	14.2	15.6	12.2	18.3	10.1	10.43	5.1	10.7	14.2	11.7	10.33	0.9	9.7	18.9	11.8	0.381	0.464	0.374	0.464	0.507	0.509	0.371	0.337	0.393	0.291	0.461	0.236	0.235
5	1	1	0	0	0	0			0.7	0.8	12.6	12.4	25.01	25.06	17.5	18.28	17.9	19.2	16.8	19.2	17.85	17.7	18.9	15.7	19.1	10.2	8.25	7.7	7.5	8.7	9.1	11.15	7.9	10.3	15.4	11	0.44	0.478	0.408	0.511	0.475	0.516	0.445	0.418	0.496	0.385	0.479	0.235	0.181
6	0	0	1	1	0	0	20.8889	23	0.2	0.5	20.6	20.1	22.58	22.62	20.4	19.5	19.3	18.7	20.1	19.8	21	21.7	20.8	20.7	20.8	20.2	18.9	17.6	18.4	18.7	20.8	21	18.7	21.6	21.6	21.8	0.499	0.486	0.468	0.469	0.512	0.496	0.511	0.527	0.507	0.493	0.518	0.466	0.418
7	0	0	1	0	0	0	19.26	27	0	0.4	18.9	16.6	26.41	24.3	5.7	8.2	12.3	12.3	4.9	3.5	4.8	8.9	9	0.6	0.7	2.7	0.8	0.4	0.5	1.7	0.5	3.3	1.2	3.6	3.5	5.1	0.121	0.181	0.289	0.262	0.1	0.072	0.1	0.2	0.177	0.011	0.012	0.052	0.014
8	0	0	0	0	0	0	21.48		1.2	1.2	15.2	16.2	22.93	22.94
9	0	0	0	1	1	1	21.97	23	1	1	12	7.8	22.61	22.52	12.9	11.73	9.5	11.8	7.2	18.4	13.85	13.5	12.9	12.1	16.9	13.2	12.73	16.3	10.8	9.9	13.9		15.1	11.4			0.313	0.288	0.215	0.279	0.181	0.477	0.337	0.313	0.311	0.296	0.429	0.314	0.292
10	1	0	1	0	0	0	23.37	21	1	0.5	18.6	21.8	23.3	23.3	17.4	17.5	15.8	17.1	19.1	18	18.1	17.7	19	16.3	19.4	16.7	16.75	17.8	14.4	17.2	17.6	16.92	16	15.3	19	17.4	0.443	0.459	0.377	0.454	0.508	0.498	0.455	0.436	0.477	0.407	0.499	0.408	0.395
11	0	0	0	0	0	0	19.56	28	0.6	0.7	17.3	20.6	22.8	22.57	16.2	14.88	15.5	15.6	13	15.4	17.23	15.3	16.1	17.9	19.6	5	2.15	0.1	2.3	2.8	3.4	6	0.5	4.9	12.5	6.1	0.402	0.378	0.384	0.398	0.344	0.388	0.427	0.359	0.385	0.454	0.511	0.112	0.045
12	1	1	1	0	1	0	25.69	26	0.8	0.6	12.2	11.4	23.67	23.75	18	19.08	18.9	20.4	18.6	18.4	18.1	16.6	18.3	18.2	19.3	12.7	11.05	12.2	11.2	9.9	10.9	13.5	12.1	13.4	15.6	12.9	0.458	0.499	0.456	0.526	0.514	0.499	0.456	0.404	0.458	0.474	0.488	0.304	0.258
13	0	0	1	0	0	0	20.93	26	0.4	0.6	15.3	17.5	24.44	24.13	14.2	17.03	13.3	19.5	16.3	19	13.68	15.9	15.3	9	14.5	15.4	16.05	16.2	15	18.1	14.9	15.4	14.4	13.9	18.5	14.8	0.353	0.439	0.304	0.516	0.436	0.499	0.336	0.368	0.395	0.223	0.356	0.363	0.368
14	0	0	1	0	0	0	24.02	28	0.3	0.8	14.6	15.4	24.94	24	15.1	16.73	15.4	18.6	15.1	17.8	15.25	15.8	16.4	12.3	16.5	14.7	14.1	12.1	16.2	16.5	11.6	15.1	10.8	15.9	19.7	14	0.377	0.43	0.368	0.472	0.412	0.469	0.377	0.287	0.411	0.4	0.409	0.359	0.34
15	0	0	0	0	0	0	20.24	27	0.6	0.6	14.7	14.1	25.21	25.38	16.2	18.73	19.9	20.4	14.2	20.4	16	19	14.4	12.1	18.5	17.1	16.98	18	17	15.9	17	17.53	15.9	17.8	19.3	17.1	0.41	0.493	0.475	0.549	0.408	0.538	0.399	0.458	0.372	0.301	0.465	0.41	0.398
16	1	0	1	0	0	0	23.44	29	1	0.8	13.8	13.9	23.22	23.2	17.7	15.9	15.8	17.2	13.9	16.7	19	19.6	18.8	17.3	20.3	17.5	15.52	16.3	16.5	15.1	14.2	18.5	17.9	18.6	19.9	17.6	0.446	0.412	0.374	0.459	0.378	0.438	0.476	0.472	0.473	0.439	0.52	0.412	0.357
17	0	0	0	0	0	0	20.2	23	0.5	1	14.3	14	24.31	24.12	17.1	15.33	14.9	14.8	19.9	11.7	18.7	19.6	19.7	19	16.5	7.4	4.63	0.3	5.5	6.3	6.4	8.45	2.3	8.3	13.1	10.1	0.429	0.39	0.364	0.392	0.533	0.272	0.471	0.478	0.504	0.5	0.403	0.162	0.1
18	1	0	1	0	0	0	20.45	28	1	1	15.8	13.6	22.83	22.63	18.5	19.28	20.1	19.2	18.5	19.3	18.68	17.9	18.5	19.6	18.7	16.2	14	6.9	16	18.6	14.5	17.33	13.4	18.2	20.6	17.1	0.467	0.519	0.498	0.518	0.515	0.543	0.46	0.431	0.451	0.487	0.469	0.398	0.327
19	0	0	1	0	0	0	24.2123	27	1	1	10.7	8.4	29.2	28.82	5.4	5.3	8.5	4	4.1	4.4	5.6	3.1	9.5	4.2	5.6												0.132	0.127	0.196	0.097	0.116	0.098	0.139	0.066	0.251	0.105	0.134
20	0	0	0	0	1	0	27.04	24	1	1	12.2	11.8	22.82	22.88	15.8	17.35	14.4	19.3	17.3	18.4	15.95	11.4	18.8	15.9	17.7	15.6	15.5	16.9	15.2	13.6	16.3	15.93	16.7	16.7	15	15.3	0.338		0.313		0.464	0.487	0.387	0.258	0.459	0.39	0.44	0.377	0.365
21	1	0	1	0	0	0	23.62	28					23.93	23.96	17.5	18.13	19.2	18	16.1	19.2	17.8	15.1	19.6	16.9	19.6	13.9	9.58	12.2	7	5.3	13.8	15.9	15.9	13.3	18.1	16.3	0.429	0.463	0.45	0.473	0.441	0.489	0.431	0.356	0.478	0.414	0.476	0.336	0.222
22	0	0	1	0	0	0	24.38	29	0.8	0.8	14	13.4	24.12	24.1	18.2	17.88	18.6	17.7	16.5	18.7	18.98	19.3	18.9	18.4	19.3	15.4	16.28	16.6	15.8	15.6	17.1	15.75	12.5	16.3	18.5	15.7	0.465	0.464	0.443	0.48	0.45	0.484	0.483	0.463	0.493	0.476	0.5	0.373	0.383
23	0	0	0	0	0	0	16.9173	29	1	1	16.4	16.5	26.83	26.77	16.5	19.5	20	18.9	19.4	19.5	15.6	19.4	16.2	12.3	14.5	13.9	12.5	12.2	14.9	11.9	10.8	14.7	11.3	16.4	16	15	0.409	0.495	0.493	0.489	0.494	0.502	0.383	0.469	0.416	0.293	0.353	0.327	0.287
24	0	0	1	0	1	0	21.13	28	0.25	0.5	15	16	22.97	23.19	17.5	16.3	15.1	17.8	14.4	17.9	18.58	18.2	18.5	17.9	19.7	9	5.65	5.1	5.6	6	5.9	10.3	7.6	10.6	14.4	8.6	0.441	0.417	0.358	0.458	0.391	0.46	0.465	0.432	0.473	0.455	0.498	0.208	0.124
25	1	0	1	0	0	0	20.43	26					25.01	25.32	14.6	15.67	13.9	19	12.2	17.6	14.72	17.3	16	9.9	15.7	10	11.8	13.7	13.5	9.5	10.5	9.55	7.9	9.2	11.2	9.9	0.367	0.407	0.358	0.478	0.324	0.468	0.369	0.439	0.408	0.24	0.387	0.231	0.266
26	0	0	0	1	0	0	15.9414	24
27	0	0	0	1	0	0	24.69	28	1	1	12.9	13	25.13	25.02	15.6	15.4	15.4	16.8	12.9	16.8	16.2	19.6	16.1	12.5	16.5	16.8	16.5	16.8	16.8	15.2	17.2	17.2	16.6	17	18.7	16.6	0.387	0.394	0.364	0.442	0.319	0.451	0.399	0.476	0.416	0.295	0.408	0.402	0.387
28	1	0	1	0	0	0	22.76	30					24.96	25	16.5	17.7	18.1	17.8	16.3	18.6	16.7	18.2	17.2	14	17.4	11.7	12.63	10.7	13.9	12.6	13.3	11.65	8.8	10.7	15.7	11.4	0.419	0.461	0.41	0.488	0.458	0.488	0.421	0.434	0.449	0.362	0.439	0.27	0.281
29	0	0	0	0	0	0	20.9	24	0.8	0.8	9.6	11.4	22.11	22.35	16.8	18.92	20.1	19.2	16.8	19.6	16.43	16.9	16.8	14.5	17.5	13.5	14.43	12.9	13.7	15.9	15.2	13.5	8.8	14.9	16.1	14.2	0.42	0.489	0.494	0.509	0.431	0.523	0.405	0.401	0.429	0.343	0.446	0.317	0.334
30	1	0	1	0	0	0	21.64	29	0.7	0.5	13.6	14.2	22.43	22.33	18	17.15	18.3	18.4	16.3	15.6	18.9	20.4	17.8	18.1	19.3	13.6	10.3	11.1	11.7	10.6	7.8	15.02	14.5	14	17.4	14.2	0.452	0.46	0.43	0.477	0.443	0.488	0.472	0.497	0.446	0.455	0.488	0.323	0.237
31	0	0	1	0	0	0	20.2	25	0.2	0.6	11.9	13.5	23.71	23.54	17.4	15.95	17.4	16.8	12.5	17.1	18.45	19	19.1	17.2	18.5	17.2	16.53	15.8	16.5	16.9	16.9	17.92	16.3	18.7	19.3	17.4	0.436	0.41	0.431	0.425	0.341	0.443	0.461	0.454	0.481	0.436	0.471	0.41	0.387
32	0	1	0	0	1	1	23.88	27	1	1	21.8	19.1	26.16	25.61	15.6	17.83	16.6	18.9	17.8	18	15.48	17.9	15.1	14.1	14.8	9.3	8.03	6	10.3	8.1	7.7	10	4.5	11.6	16.2	7.7	0.39	0.462	0.393	0.493	0.465	0.495	0.383	0.429	0.392	0.338	0.374	0.218	0.184
33	1	0	0	0	1	0	23.38	21	1	1	12.6	11.7	23.21	23.4	18.7	19.25	20	19.8	18.6	18.6	18.73	18.7	19	18.7	18.5	13	10.98	10.4	12.6	8.8	12.1	14.15	11	15.6	16.9	13.1	0.476	0.505	0.48	0.538	0.5	0.502	0.469	0.453	0.483	0.487	0.452	0.302	0.243
34	0	0	0	0	0	0	24.88	22	1	1	12.2	12.4	22.93	22.93	16.8	19.25	18.7	19.5	17.9	20.9	16.43	14	19.5	13.6	18.6	8.5	6.45	8.2	3.6	5.5	8.5	9.45	6	7.3	13.2	11.3	0.413	0.5	0.462	0.542	0.487	0.509	0.393	0.34	0.461	0.323	0.449	0.192	0.14
35	1	0	0	0	0	0	29.6	21	1	1	16.6	15.5	22.85	22.82	17.6	16.33	18.6	19.1	9	18.6	18.68	18.9	20.1	15.7	20	13.1	10.75	13.2	10	10	9.8	14.23	12.5	14.5	16	13.9	0.441	0.41	0.441	0.469	0.256	0.475	0.466	0.44	0.505	0.415	0.504	0.316	0.247
36	0	0	1	0	0	0	26.94	24	1	1	10.7	11.2	24.85	24.84	16.5	20.15	21.6	19.8	18.8	20.4	15.6	13.8	16.8	15.7	16.1	11.5	12.2	13.4	12.2	11.4	11.8	11.58	13.9	11.8	8.4	12.2	0.423	0.529	0.509	0.534	0.523	0.548	0.397	0.318	0.445	0.403	0.421	0.269	0.285
37	0	0	0	0	0	0	24.06	28	0.6	1	14.2	13.3	27.12	25.99	10.7	6.18	5.9	4.8	5.1	8.9	13.03	16.6	14.3	8.4	12.8	10.8	12	17.4	12.1	7.7	10.8	10.6	16.7	8.9	4.5	12.3	0.257	0.15	0.131	0.123	0.131	0.213	0.31	0.38	0.353	0.199	0.308	0.255	0.279
38	1	1	0	0	0	1	26.37	27	1	1	13.4	12.3	22.18	22.33	18.4	18.85	20.2	18.7	18	18.5	18.92	18.6	18.7	18.8	19.6	16.6	15.68	16.6	14.3	14.1	17.7	17.15	17.2	15.8	18.6	17	0.464	0.486	0.467	0.486	0.509	0.483	0.476	0.442	0.478	0.477	0.506	0.417	0.385
39	1	0	0	0	0	1	24.54	29	1	1	14	14.8	24.09	24.14	17.4	18.98	20	19.2	18.1	18.6	17.35	16.7	19	17.2	16.5	12.5	11.25	12	11.8	8.7	12.5	13.28	14.1	14.2	10.7	14.1	0.434	0.488	0.483	0.498	0.478	0.491	0.428	0.399	0.478	0.429	0.406	0.291	0.253
40	0	0	0	0	0	1	25.99	22	1	1	13.6	14.1	24.21	24.16	18.8	19.48	21.1	19.2	19	18.6	18.98	19.6	19.2	18.1	19	12.3	11.2	12.8	11.8	9.8	10.4	13.02	10.8	14.7	14.9	11.7	0.47	0.493	0.496	0.497	0.5	0.478	0.474	0.47	0.487	0.452	0.485	0.289	0.257
41	0	0	0	0	0	1	22.53	29	1	1	15.1	14	24.11	24	19.6	19.7	19.2	20.1	19.4	20	20.2	20.5	20.7	19.4	20.4	16.5	15.98	16	16.2	15.6	16.1	17.1	14.2	18.1	19.5	16.6	0.486	0.505	0.456	0.525	0.504	0.536	0.497	0.485	0.511	0.49	0.506	0.405	0.38
42	0	0	0	0	0	0	22.96	30	0.6	0.8	14.1	14.9	23.6	23.42	17.4	16.25	15.6	17.2	15.1	17.1	18.5	19	19.2	16.9	18.9	18.2	18.4	19.3	18.4	16.3	19.6	18.5	19.2	18.5	17.8	18.5	0.437	0.422	0.362	0.444	0.423	0.46	0.46	0.457	0.492	0.414	0.478	0.439	0.43
43	1	0	1	0	0	0	23.31	23	0.1	0.9	14.2	12.1	24.2	24.47	16.2	19.6	19.9	20	18.1	20.6	15.6	14.2	19.1	11	18.2	4.2	4.63	6.8	5.7	4.4	1.6				3	3	0.406	0.515	0.475	0.538	0.489	0.558	0.384	0.329	0.475	0.27	0.46	0.088	0.096
44	0	0	0	0	0	0	26.6667	22	0.7	0.7	12.7	13.3	22.82	22.95
45	0	0	0	0	1	0	27.21	27					23.02	23.13	17.1	14.75	15	15.2	12.9	15.9	18.5	19.9	18	17	19.1	16.4	15.53	17	15.5	13.6	16	17.03	15.7	16.7	18.4	17.3	0.444	0.395	0.365	0.408	0.382	0.424	0.477	0.484	0.477	0.45	0.495	0.402	0.367
46	1	0	1	0	0	0	23.61	29	1	1			21.96	21.87	18.5	18.73	20	18.8	16.5	19.6	19.08	19.4	18.6	17.9	20.4	18.3	18.78	19.3	18.4	18.1	19.3	18.45	18.2	17.7	19.5	18.4	0.476	0.495	0.473	0.51	0.466	0.53	0.487	0.472	0.493	0.458	0.524	0.45	0.457
47	1	0	1	0	0	0	19.63	27	1	1	16.4	16.9	21.53	21.68	18.2	19.3	20.2	19.4	17.7	19.9	18.45	18.8	19	17	19	17.1	17.45	17.4	17.2	17.4	17.8	17.4	16.4	17.5	18.6	17.1	0.471	0.506	0.479	0.511	0.504	0.53	0.472	0.446	0.503	0.451	0.489	0.428	0.423
48	0	0	0	0	0	0	19.95	27	0.8	0.8	15.9	17.4	23.34	23.39	17.5	16.68	19.1	18.2	13.2	16.2	18.45	18.1	19.6	17.3	18.8	10.2	8	5.4	7.4	12.9	6.3	11.17	7.3	11.1	14.9	11.4	0.434	0.41	0.457	0.454	0.327	0.402	0.457	0.432	0.502	0.43	0.465	0.238	0.181
49	1	1	1	0	0	0	20.06	27	0.6	0.5	13.9	13.7	26.38	26.48	16.9	16.63	18.6	17.9	14.3	15.7	17	20.9	17.2	15.6	14.3	12.5	13.23	10.9	12	18.4	11.6	12.52	3.3	15.6	19.7	11.5	0.435	0.448	0.47	0.484	0.401	0.435	0.431	0.514	0.442	0.391	0.378	0.301	0.313
50	0	0	0	0	0	0	20.28	29					23.2	23.06	18.2	18.13	16.8	18.8	18.6	18.3	19.03	19.4	18.5	17.6	20.6	12.7	13.7	7.9	15.6	17	14.3		2.3	14.8	19.8		0.464	0.473	0.397	0.506	0.498	0.49	0.483	0.474	0.479	0.45	0.53	0.315	0.332
51	1	1	0	0	0	0	33.32	17	1	1					13.9	16.83	14.5	18.4	17	17.4	13.43	9.7	15.1	12.2	16.7	6.9	5.43	4.4	6.7	4.9	5.7	7.65	4.6	9.4	7.9	8.7	0.335	0.42	0.332	0.441	0.45	0.456	0.32	0.215	0.359	0.284	0.421	0.159	0.116
52	1	1	1	0	1	1	27.18	23					25.04	24.57	14.9	14.33	13.2	12.5	13.1	18.5	15.75	16.4	12.8	15.5	18.3	11.9	11.43	9.2	11.5	10.4	14.6	12.5	13.6	11.6	11.6	13.2	0.378	0.378	0.321	0.303	0.365	0.521	0.396	0.403	0.314	0.398	0.469	0.279	0.259
53	0	0	0	0	0	0	23.03	25	1	1	14.4	17.5	23.72	23.64	14.8	12.08	14.9	11.2	9	13.2	16.25	15	19.9	15.5	14.6	10.2	7.15	4.6	9.1	5.9	9	11.77	4	12.5	18.9	11.7	0.361	0.299	0.351	0.292	0.226	0.327	0.396	0.345	0.492	0.384	0.363	0.23	0.151
54	0	0	1	0	0	0	17.31	25	-0.25	-0.5	16.2	13.8	24.09	24.23	16.4	14.28	14.8	14.4	11.9	16	17.78	19.1	18.1	15.3	18.6	16	14.62	12.7	15.6	16.3	13.9	16.95	15	16.6	19.8	16.4	0.425	0.387	0.355	0.403	0.355	0.436	0.454	0.464	0.465	0.407	0.479	0.386	0.343
55	0	0	1	0	0	0	20.7756	22	1	1	14.8	15.6	22.89	22.75
56	0	1	0	0	1	0	22.77	24	0.8	1	13.9	13.5	26.22	26.41	15.1	18.3	18.3	18.9	17.9	18.1	14.8	17.7	16.8	10.4	14.3	14.1	14.7	16	16	12.2	14.6	14.33	15	13.8	14.9	13.6	0.39	0.496	0.454	0.522	0.49	0.518	0.375	0.432	0.439	0.26	0.369	0.334	0.339
[truncated: 76 more columns]
